# Supplementary material for: Inhibitors of the Oncogenic PA2G4-MYCN Protein-Protein Interface
Source: Cancers (Basel). 2023 Mar 17;15(6):1822. doi: 10.3390/cancers15061822 (PMC10046377; doi:10.3390/cancers15061822)
Supplement: Supplementary file 1 [file cancers-15-01822-s001.zip]

Archive with 2 entries (2 files):
- cancers-2238268-original Western Blot figures.pdf
- cancers-2238268-supplementary.pdf
